# Supplementary material for: pH-Responsive and Mucoadhesive Nanoparticles for Enhanced Oral Insulin Delivery: The Effect of Hyaluronic Acid with Different Molecular Weights
Source: Pharmaceutics. 2023 Mar 2;15(3):820. doi: 10.3390/pharmaceutics15030820 (PMC10056758; doi:10.3390/pharmaceutics15030820)
Supplement: Supplementary file 1 [file pharmaceutics-15-00820-s001.zip]

Archive with 1 entries (1 files):
- pharmaceutics-2170846-supplementary.pdf
